# Supplementary material for: Combined Curcumin and Doxorubicin Induce Apoptosis via JNK-Dependent MAPK Signaling Independent of TXNDC5 in Human Osteosarcoma Cells
Source: Nutrients. 2026 Apr 14;18(8):1235. doi: 10.3390/nu18081235 (PMC13119041; doi:10.3390/nu18081235)
Supplement: Supplementary file 1 [file nutrients-18-01235-s001.zip]

Archive with 1 entries (1 files):
- nutrients-4199008-supplementary.pdf
